# Supplementary material for: Thiol-Functional Polymer Nanoparticles via Aerosol Photopolymerization
Source: Polymers (Basel). 2021 Dec 13;13(24):4363. doi: 10.3390/polym13244363 (PMC8704326; doi:10.3390/polym13244363)
Supplement: Supplementary file 1 [file polymers-13-04363-s001.zip]

Archive with 1 entries (1 files):
- polymers-1496695-supplementary.pdf
